# Supplementary material for: Harnessing haloarchaea from halophyte Atriplex nummularia rhizosphere to enhance salt stress tolerance in maize seedlings
Source: Environ Microbiome. 2025 Dec 11;21:12. doi: 10.1186/s40793-025-00698-2 (PMC12801921; doi:10.1186/s40793-025-00698-2)
Supplement: Supplementary file 1 — Additional file 1. [file 40793_2025_698_MOESM1_ESM.csv]

Gene Annotation PRPG_Finder	CMAA 1911	CMAA 1909
PLANT_DERIVED_SUGAR_ALCOHOL_UTILIZATION	0,878594249	0,653594771
IRON_ACQUISITION-OTHER_TRANSPORT_SYSTEMS	1,397763578	1,225490196
NITROSATIVE|OXIDATIVE_STRESS|ROS_SCAVENGING	4,592651757	4,452614379
CE-BACTERIAL_FITNESS-MOBILE_ELEMENTS	2,356230032	2,450980392
HEAVY_METAL_NICKEL_RESISTANCE	3,913738019	4,003267974
XENOBIOTIC_DETOXIFICATION_BY_TRANSPORT	1,916932907	1,838235294
CE-BACTERIAL_FITNESS-TOXIN-ANTITOXIN_SYSTEM	1,397763578	1,470588235
N-AQUISITION-AMMONIUM_ASSIMILATION|USAGE	0,519169329	0,449346405
XENOBIOTIC_DEGRADATION_OF_ORGANO-PHOSPHORUS_INSECTICIDES	0,71884984	0,653594771
PLANT_DERIVED_AMINO_ACID_UTILIZATION	2,835463259	2,900326797
HEAVY_METAL_COPPER_RESISTANCE	0,958466454	0,89869281
IRON_ACQUISITION-IRON_HOMOEOSTASIS	1,158146965	1,102941176
PUTATIVE-ENERGY_METABOLISM	0,599041534	0,653594771
PLANT_DERIVED_AMINO_ACID_DEPENDENT_PATHWAYS	1,277955272	1,225490196
PLANT_DERIVED_AMINO_ACID_TRANSPORT	2,276357827	2,328431373
LOW_TEMPERATURE_TOLERANCE	0,319488818	0,367647059
PLANT_DERIVED_CARBOHYDRATE-PENTOSES_UTILIZATION	1,597444089	1,552287582
PLANT_DERIVED_SUGAR_ACID_UTILIZATION	1,916932907	1,960784314
CE-BACTERIAL_FITNESS-RESISTANCE_TO_ANTIMICROBIAL|TOXIC_COMPOUNDS	1,717252396	1,756535948
STRESS_SIGNALLING_PROTEINS	1,677316294	1,715686275
CE-TYPE_II_SECRETION_SYSTEMS	0,159744409	0,12254902
HEAVY_METAL_MANGANESE_RESISTANCE	0,159744409	0,12254902
PLANT_DERIVED_NUCLEOSIDE_METABOLISM	3,314696486	3,349673203
PLANT_DEBRANCHING-SPERMIDINE|PUTRESCINE_METABOLISM	1,357827476	1,388888889
HEAVY_METAL_ARSENIC_RESISTANCE	0,439297125	0,408496732
P-SOLUBILISATION-PHOSPHATE_METABOLISM	1,317891374	1,348039216
PLANT_VITAMIN_B6|PYRIDOXINE|PYRIDOXAL|PYRIDOXAMINE_METABOLISM	0,479233227	0,449346405
PLANT_VITAMIN_RELATED_HEME_METABOLISM	0,479233227	0,449346405
PLANT_DERIVED_GLYCOSIDE_UTILIZATION	0,519169329	0,490196078
SURFACE_ATTACHMENT-LPS|LIPID|IVA_METABOLISM	1,158146965	1,184640523
XENOBIOTIC_HYDROCARBONS|OIL_DEGRADATION	0,638977636	0,612745098
PLANT_DERIVED_COMPLEX_SUGAR_UTILIZATION	0,678913738	0,653594771
BACTERICIDAL_COMPOUNDS|ANTIBIOTICS	1,07827476	1,102941176
PLANT_GERMINATION-VITAMIN_B9|FOLATE_PRODUCTION	1,07827476	1,102941176
CE-SPORE_FORMATION|GERMINATION	0,758785942	0,735294118
XENOBIOTIC_BENZOATE|DERIVATE_DEGRADATION	0,798722045	0,776143791
CE-BACTERIAL_FITNESS-MULTIDRUG_RESISTANCE	0,958466454	0,980392157
FUNGICIDAL_COMPOUNDS|ANTIBIOTICS	0,838658147	0,816993464
PHYTOHORMONE-AUXINE|INDOLE_3_ACETIC_ACID|IAA_METABOLISM	0,838658147	0,816993464
PLANT_DERIVED_CARBOHYDRATE_TRANSPORT	2,635782748	2,614379085
PLANT_DERIVED_AMINO|NUCLEOTIDE_SUGAR_UTILIZATION	0,918530351	0,939542484
PLANT_SIGNAL-VOLATILE_RELATED_METABOLISM	0,918530351	0,939542484
S-ASSSIMILATION-SULFUR_METABOLISM	0,958466454	0,939542484
N-AQUISITION-DENITRIFICATION|NITRATE_USAGE	0,798722045	0,816993464
XENOBIOTIC_STYRENE|DERIVATE_DEGRADATION	0,798722045	0,816993464
HIGH_TEMPERATURE_TOLERANCE	0,998402556	0,980392157
CE-BACTERIAL_FITNESS-ENERGY_METABOLISM	0,758785942	0,776143791
CE-PEPTIDOGLYCAN_REMODELLING	0,758785942	0,776143791
CE-GLYCEROPHOSPHOLIPID_REMODELLING	0,71884984	0,735294118
PLANT_DERIVED_CARBOHYDRATE-HEXOSES_UTILIZATION	1,07827476	1,062091503
PLANT_VITAMIN_B1|THIAMIN_METABOLISM	0,678913738	0,694444444
P-SOLUBILISATION-ORGANIC_ACID_METABOLISM	6,469648562	6,454248366
PLANT_VITAMIN_B2|RIBOFLAVIN_METABOLISM	0,599041534	0,612745098
HEAVY_METAL_ZINK_RESISTANCE	0,559105431	0,571895425
PLANT_DERIVED_CARBOHYDRATE-GENERAL_USAGE	0,559105431	0,571895425
PLANT_SIGNAL-ACETOIN|2|3-BUTANEDIOL_VOLATILE_METABOLISM	0,559105431	0,571895425
PLANT_VITAMIN_B5|PANTOTHENIC_ACID|CO_FACTOR_METABOLISM	0,559105431	0,571895425
XENOBIOTIC_NAPHTALENE|DERIVATE_DEGRADATION	0,559105431	0,571895425
PLANT_DERIVED_ORGANIC_ACID_UTILIZATION	1,238019169	1,225490196
IRON_ACQUISITION-HEMOPHORES	0,519169329	0,531045752
SURFACE_ADHESION	0,519169329	0,531045752
CE-OTHER_REMODELLING_SURFACE_GLYCOSYLATION_PATTERNS	0,479233227	0,490196078
COLONIZATION-HOST_INVASION_FACTORS	0,479233227	0,490196078
PLANT_SIGNAL-UBIQUINONE|COENZYME_Q_METABOLISM	0,479233227	0,490196078
PLANT_VITAMIN_K_METABOLISM	0,479233227	0,490196078
NEUTRALIZING_SALINITY_STRESS	4,033546326	4,044117647
K-SOLUBILIZATION-POTASSIUM_TRANSPORT	0,439297125	0,449346405
MOTILITY-PILUS|FIMBRIAE_SYSTEM	0,439297125	0,449346405
N-AQUISITION-ATMOSHPHERIC_NITROGEN_FIXATION	0,439297125	0,449346405
P-SOLUBILISATION-OTHER_ACID_METABOLISM	0,439297125	0,449346405
ROOT_COLONIZATION-VITAMIN_B7|BIOTIN_METABOLISM	0,439297125	0,449346405
NEUTRALIZING_HERBICIDIAL_STRESS	0,399361022	0,408496732
P-SOLUBILISATION-PHOSPHATASE_ACTIVITY	0,399361022	0,408496732
CHEMOTAXIS_PROTEINS	0,35942492	0,367647059
CO2_FIXATION-ALTERNATIVE_PAHTWAYS	0,35942492	0,367647059
BIOTIC_STRESS_RESISTANCE-PHENAZINE_DERIVATES	0,319488818	0,326797386
HEAVY_METAL_COBALT_RESISTANCE	0,319488818	0,326797386
N-AQUISITION-REGULATION	0,319488818	0,326797386
N-AQUISITION-RELATED_FUNCTIONS	0,319488818	0,326797386
PHYTOHORMONE-XANTHINE_METABOLISM	0,319488818	0,326797386
PLANT_DERIVED_ORGANIC_ACID_TRANSPORT	0,319488818	0,326797386
PLANT_SIGNAL-PHOSPOLIPID_METABOLISM	0,319488818	0,326797386
PLANT_SIGNAL-TERPENOID_DERIVATE_METABOLISM	0,319488818	0,326797386
PLANT_VITAMIN-MOLYBDENUM_COFACTOR_METABOLISM	0,319488818	0,326797386
IRON_ACQUISITION-SIDEROPHORES	1,477635783	1,470588235
CE-BACTERIAL_FITNESS-RESTRICTION|MODIFICATION_SYSTEM	0,279552716	0,285947712
CE-EPS-GLYCAN_METABOLISM	0,279552716	0,285947712
CE-TYPE_IV_SECRETION_SYSTEMS	0,279552716	0,285947712
FLUORIDE_RESISTANCE	0,279552716	0,285947712
MOTILITY-FLAGELLUM_CONTROL	0,279552716	0,285947712
PAMP|EFFECTOR_TRIGGERED_IMMUNITY|PTI	0,279552716	0,285947712
PHYTOHORMONE-GABA_METABOLISM	0,279552716	0,285947712
XENOBIOTIC_FURFURAL|DERIVATE_DEGRADATION	0,279552716	0,285947712
CE-QSR-AUTOINDUCER_PERCEPTION	0,239616613	0,245098039
CE-TAT-TWIN-ARGININE_TRANSLOCATION_PATHWAY	0,239616613	0,245098039
PLANT_DERIVED_LIPID_METABOLISM	0,239616613	0,245098039
PUTATIVE-POLYCYCLIC_AROMATIC_HYDROCARBON_CATABOLISM	0,239616613	0,245098039
XENOBIOTIC_DEGRADATION_OF_OTHER_NITRO-COMPOUNDS	0,239616613	0,245098039
XENOBIOTIC_STEROID|DERIVATE_DEGRADATION	0,239616613	0,245098039
CE-BIOFILM_REGULATORS	0,199680511	0,204248366
CE-BIOFILM_RELATED_GENES	0,199680511	0,204248366
HEAVY_METAL_CADMIUM_RESISTANCE	0,199680511	0,204248366
HEAVY_METAL_CHROMATE_RESISTANCE	0,199680511	0,204248366
PLANT_SIGNAL-CAROTINOID_METABOLISM	0,199680511	0,204248366
PLANT_VITAMIN_B12|COBALAMIN_METABOLISM	0,199680511	0,204248366
NEUTRALIZING_OSMOTIC_STRESS	1,95686901	1,960784314
CE-GLYCEROLIPID_REMODELLING	0,159744409	0,163398693
COLONIZATION-GLYCOGEN_METABOLISM	0,159744409	0,163398693
NEUTRALIZING_ACIDIC_STRESS	0,159744409	0,163398693
PHYTOHORMONE-CYTOKININ_METABOLISM	0,159744409	0,163398693
PLANT_DERIVED_CARBOHYDRATE_USAGE-OTHERS	0,159744409	0,163398693
PUTATIVE-ENVIRONMENTAL_RYTHMICS_SIGNALLING	0,159744409	0,163398693
SURFACE_ATTACHMENT-LIPO-|TEICHOIC_ACID_METABOLISM	0,159744409	0,163398693
CE-OTHER_QSR|BF_RELATED_SYSTEMS	0,119808307	0,12254902
CE-Type_VI_SECRETION_SYSTEMS	0,119808307	0,12254902
HEAVY_METAL_TUNGSTATE_RESISTANCE	0,119808307	0,12254902
MOTILITY-GAS_VESICLE_FORMATION	0,119808307	0,12254902
PLANT_DERIVED_AROMATIC|PHENOLIC_COMPOUND_UTILIZATION	0,119808307	0,12254902
PLANT_MEMBRANE_LIPID_DEGRADATION	0,119808307	0,12254902
PUTATIVE-OXIDOREDUCTASE_ACTIVITY	0,119808307	0,12254902
ROOT_COLONIZATION_FACILITATING_PROTEIN	0,119808307	0,12254902
XENOBIOTIC_FATTY_ACID|VITAMIN|TERPENE_DEGRADATION	0,119808307	0,12254902
CE-OTHER_CELL_MEMBRANE_REMODELLING_PROTEINS	0,079872204	0,081699346
CE-QUORUM_QUENCHING	0,079872204	0,081699346
CE-SEC-SECRETION_PATHWAY	0,079872204	0,081699346
HEAVY_METAL_GOLD_RESISTANCE	0,079872204	0,081699346
HEAVY_METAL_MERCURY_RESISTANCE	0,079872204	0,081699346
HEAVY_METAL_SELENIUM_RESISTANCE	0,079872204	0,081699346
N-AQUISITION-FORMAIDE_USAGE	0,079872204	0,081699346
N-AQUISITION-TRIGONELLINE_USAGE	0,079872204	0,081699346
N-AQUISITION-UREA_USAGE	0,079872204	0,081699346
OTHER_MOTILITY_REGULATING_FUNCTIONS	0,079872204	0,081699346
ROOT_COLONIZATION_BY_NODULATION	0,079872204	0,081699346
SURFACE_ATTACHMENT-POLY-N-ACETYL-GLUCOSAMINE_METABOLISM	0,079872204	0,081699346
XENOBIOTIC_TOLULENE|DERIVATE_DEGRADATION	0,079872204	0,081699346
ADAPTION_TO_PIS-PLANT_CURCUMIN_RESISTANCE	0,039936102	0,040849673
CE-ARABINOGALACTAN|LIPOARABINOMANNAN_REMODELLING	0,039936102	0,040849673
CE-BACTERIAL_FITNESS-RHIZOPINE_METABOLISM	0,039936102	0,040849673
CE-ENVIRONMENTAL_QSR|BF_SIGNALLING	0,039936102	0,040849673
CE-EPS-CAPSULE_METABOLISM	0,039936102	0,040849673
CE-EPS-PUTATIVE_EXOPOLYSACCHARIDE_FUNCTION	0,039936102	0,040849673
CE-QUORUM_SENSING_RELATED_GENES	0,039936102	0,040849673
CE-TYPE_III_SECRETION_SYSTEMS	0,039936102	0,040849673
CE-Type_V_SECRETION_SYSTEMS	0,039936102	0,040849673
HEAVY_METAL_TELLURIUM_RESISTANCE	0,039936102	0,040849673
MOTILITY-FLAGELLAR_ASSEMBLY	0,039936102	0,040849673
PHYTOHORMONE-GIBBERELLINS_METABOLISM	0,039936102	0,040849673
PLANT_DERIVED_CARNITHINE_USAGE	0,039936102	0,040849673
PLANT_SIGNAL-HYDROXYACETON_VOLATILE_METABOLISM	0,039936102	0,040849673
XENOBIOTIC_ATRAZINE|DERIVATE_DEGRADATION	0,039936102	0,040849673
XENOBIOTIC_POLYCYCLIC_AROMATIC_HYDROCARBON_DEGRADATION	0,039936102	0,040849673
PLANT_SIGNAL-INDOLE_VOLATILE_METABOLISM	0,039936102	NA
